# Supplementary material for: Morphological Characters and Transcriptome Profiles Associated with Black Skin and Red Skin in Crimson Snapper (Lutjanus erythropterus)
Source: Int J Mol Sci. 2015 Nov 12;16(11):26991–7004. doi: 10.3390/ijms161126005 (PMC4661863; doi:10.3390/ijms161126005)
Supplement: Supplementary file 1 [file ijms-16-26005-s001.zip › ijms-102547-Supplementary Information/Tables S1 and S2.xlsx]

## Sheet: Table S1
Table S1. Known pigmentation genes found in crimson snapper skins
Gene NameGene ID	Gene ID	log2(Red/Black)	up/down	pvalue	FDR
pmela	Unigene24671_All	2.0459	Up	6.74e-236	1.61e-233
vps18	Unigene51335_All	0.1465	Up	0.0278	0.0748
dio2	Unigene28645_All	0.4137	Up	0.0659	0.144
atp6ap1b	Unigene35791_All	0.2297	Up	0.41	0.543
atp6v0d1	Unigene27843_All	0.3984	Up	1.32e-19	4.3e-18
vps11	Unigene14049_All	0.0351	Up	0.611	0.718
bbs5	Unigene36589_All	1.1892	Up	0.00176	0.00814
bbs2	Unigene46879_All	-0.0318	Down	0.907	0.941
atp6v0b	CL6961.Contig1_All	0.3723	Up	0.0142	0.0448
ttc8	Unigene50118_All	0.0714	Up	0.861	0.911
bbs7	Unigene731_All	1.2356	Up	1.06e-05	9.09e-05
bnc2	CL5163.Contig1_All	0.1766	Up	0.787	0.855
vps39	Unigene45780_All	-0.1025	Down	0.245	0.38
rabin3	Unigene44861_All	0.8496	Up	0.000975	0.00495
pomca	Unigene50609_All	1.3465	Up	5.69e-163	1.05e-160
nrarpa	Unigene24707_All	0.6802	Up	1.37e-12	2.84e-11
ovol1	Unigene17096_All	0.9348	Up	3.8e-08	4.91e-07
foxd3	CL10089.Contig3_All	-0.3415	Down	0.169	0.289
nsfa	CL9557.Contig2_All	0.4282	Up	0.00302	0.0127
pax3a	CL6574.Contig2_All	0.7738	Up	0.0238	0.0669
ltk	CL9336.Contig1_All	1.1509	Up	0.0102	0.034
bbs4	Unigene15889_All	0.3287	Up	0.562	0.677
pax7b	CL6574.Contig2_All	0.7738	Up	0.0238	0.0669
trim32	Unigene28868_All	1.0781	Up	9.8e-07	1.02e-05
igsf11	Unigene37537_All	0.7211	Up	0.0734	0.154
slc24a5	Unigene14467_All	2.2255	Up	2.83e-18	8.61e-17
gfpt1	Unigene45430_All	-0.2413	Down	0.0262	0.0719
bbs1	Unigene34523_All	0.4715	Up	0.00128	0.00631
adrb2a	Unigene12197_All	1.2595	Up	0.000158	0.00103
sox10	CL24.Contig2_All	0.3806	Up	0.00531	0.0201
mitfb	CL7347.Contig3_All	-0.3075	Down	0.0418	0.103
rab11a	CL3222.Contig1_All	0.3357	Up	2.31e-09	3.5e-08
cct2	Unigene40191_All	-0.0827	Down	0.00181	0.00833
ippk	Unigene1715_All	0.5214	Up	0.00962	0.0331
chm	CL3614.Contig1_All	-1.0079	Down	1.38e-72	1.43e-70
tfap2e	Unigene14499_All	1.7397	Up	5.44e-08	6.89e-07
Ctr9	Unigene6130_All	0.023	Up	0.813	0.875
aldoaa	Unigene35708_All	-2.1735	Down	0	0
sf3b1	CL1703.Contig2_All	0.438	Up	0.00463	0.0183
lef1	CL7023.Contig1_All	0.4164	Up	9.34e-07	9.74e-06
ocrl	CL7075.Contig2_All	0.7875	Up	3.19e-19	1.02e-17
leo1	CL4205.Contig2_All	-0.0828	Down	0.242	0.376
tyrp1b	Unigene28260_All	1.366	Up	2.54e-79	2.82e-77
foxd2	CL482.Contig3_All	-0.707	Down	0.0002	0.00127
eif3ea	CL5529.Contig1_All	0.6298	Up	0	0
hdac1	CL1891.Contig1_All	0.2404	Up	0.00384	0.0156
foxd1	CL482.Contig2_All	0.6375	Up	0.00422	0.0169
c13h10orf11	Unigene20670_All	0.984	Up	0.000268	0.00164
tfap2a	Unigene24162_All	0.918	Up	2.39e-74	2.53e-72
sf3b1	CL1703.Contig2_All	0.438	Up	0.00463	0.0183
inpp5b	CL10358.Contig2_All	-0.2792	Down	0.404	0.54
mitfa	CL7347.Contig2_All	1.2357	Up	8.06e-09	1.14e-07
rtf1	CL9062.Contig2_All	0.19	Up	0.00548	0.0207
arl6	Unigene72004_All	-1.3494	Down	0.0734	0.155
paics	Unigene5170_All	0.7901	Up	9.85e-185	1.97e-182
foxd5	CL10089.Contig3_All	-0.3415	Down	0.169	0.289
sox9b	Unigene75113_All	1.9461	Up	2.82e-10	4.74e-09
bbip1	CL5221.Contig2_All	0.3005	Up	0.00337	0.014
inpp5e	Unigene24856_All	0.3803	Up	0.137	0.249
cdh2	Unigene45640_All	0.2614	Up	0.00215	0.00972
csf1ra	Unigene22930_All	0.5428	Up	1.62e-17	4.74e-16
ctbp2a	CL1175.Contig8_All	1.3644	Up	0.00104	0.00522
cx41.8	Unigene23411_All	-0.1952	Down	0.0817	0.167
ece2b	Unigene34425_All	0.4993	Up	1.08e-13	2.44e-12
hipk2	CL3133.Contig5_All	0.0663	Up	0.93	0.953
ift27	Unigene29795_All	1.6141	Up	0.00334	0.0139
kita	CL8799.Contig1_All	0.4891	Up	1.7e-08	2.31e-07
med12	CL7962.Contig2_All	0.4573	Up	1.4e-17	4.11e-16
mib1	CL825.Contig1_All	0.4174	Up	1.03e-11	2e-10
oca2	Unigene12136_All	2.3974	Up	2.54e-24	1.01e-22
pax7a	CL6574.Contig2_All	0.7738	Up	0.0238	0.0669
psen1	CL47.Contig2_All	0.4267	Up	0.000132	0.000874
rab11al	CL3222.Contig3_All	0.7649	Up	5.11e-65	4.84e-63
rab11bb	CL3222.Contig5_All	0.5703	Up	1.4e-19	4.54e-18
rab25a	Unigene5967_All	0.5057	Up	0.00141	0.0068
rab27a	CL5786.Contig2_All	0.5471	Up	0.00855	0.0302
rab32a	Unigene5150_All	0.6787	Up	1.76e-22	6.55e-21
ric8b	Unigene24522_All	0.4399	Up	0.000313	0.00188
rnf41	Unigene1825_All	0.1601	Up	0.118	0.223
slc45a2	Unigene35781_All	2.6194	Up	8.36e-21	2.87e-19
sulf1	CL390.Contig1_All	0.1044	Up	0.258	0.39
trpm7	Unigene11738_All	0.0836	Up	0.495	0.62
tyrp1a	Unigene34806_All	0.8369	Up	8e-10	1.28e-08

## Sheet: Table S2
Table S2. Primers used for qRT-PCR validation.
Gene	Forward sequences	Reverse sequences
ß-actin	GCCTTCCTTCATTGGTA	GCTGTGATCTCCTTCTG
MC1R	TCATGCTGCTCAACGACC	AGCGACGACATCACGGA
TYRP1	CTAAGAGGACCATTCAC	CTGACGGAGTAATAGTG
TYR	GCATTGTGTAACGCTAC	GGTCCAGTCTCGTAATC
DCT	AGGAAACAAACAGGTGAAA	CCGAACAACAGGTGAACTC
MITFA	GCCGACGAGATAAAGGGAT	CAAGGTCTTGGACGATGC
MITFB	GCTTCCAAAAGTTGACATC	CGCGTCTTCCAGTAGGG
ASIP	GTGACAGACTACATCCTT	GGCAACTCTACAATAACTAC
MLPH	GTCACCTCAACATACGA	CTCTAAGTCCACCTCCT
FOXD3	AGCCGCCTTATTCTTAC	TGATGAACTCGCAGATC
PAX3a	CCGACATCTACACTAGG	AATGCCATCAGTTGATTG
RAB11	GAGAACCAGCATCCAAT	CAACTCTTCCTGTGTCA
GK	CAATGATGACTTAGAGAAGG	CTATGGCTACAGGTTCTC
WNT5A	CTATGGCTACAGGTTCTC	CCTCGTTATTGTGAAGATTC
EDN3	AGAGTGCGTCTACTACT	ATGTTCAGTTGCTTGTG
